# Supplementary material for: Bone metastases from head and neck malignancies: Prognostic factors and skeletal-related events
Source: PLoS One. 2019 Mar 20;14(3):e0213934. doi: 10.1371/journal.pone.0213934 (PMC6426213; doi:10.1371/journal.pone.0213934)
Supplement: S1 Dataset — (XLSX) [file pone.0213934.s005.xlsx]

## Sheet: Foglio1
Sesso	Eta_Diagn_1_Y	Eta_sup_50	Soprav_M_D_Diagn_1	Soprav_M_D_Meta_oss	Soprav_D_D_Meta_oss	Time_PFS	Time_to_SRE_D_Diagn_1	Time_to_SRE_D_Meta_Oss	Soprav_M_D_Com	diff_D_Meta_oss_D_Diagn_1_DD	diff_D_Meta_oss_D_Diagn_1_MM	Stato_pz	D_Nascita	D_Diagn_1	Stadio	Stadio_cat	Isto	Grading	Sede_Pr	Tratt_1	CHR	r	CT	Cetuximab	D_Ripr	N_sedi	N_sedi_cat	Locoreg_LN	Viscerale	Viscerale_SI_NO	Viscerale_cat	Ossea	Ossea_SI_NO	D_Meta_oss	Meta_oss_alla_Diagnosi	Tratt_meta_ossee	Trat_CHR	Trat_RT	Trat_CT	Trat_DIF	Trat_DEN	DIF_or_DEN	Trat_altro	Com_sche	Fratture	Compr_mid	Ipercalcemia	D_com	Comp_sche_post
M	47	0	143	7	225	32	136	0	7	4149	136	1	1951-10-04	1999-01-01	2	0	0	2	0	1	0	1	0	0	2008-01-01	1	1	1	0	0	0	2	1	2010-05-12	0	1	0	1	1	1	0	1	0	1	1	1	0	2010-05-12	0
M	44	0	105	8	259	15		8		2950	96	1	1956-12-06	2001-06-05	3	1	0	2	2	1	1	1	1	0	2008-07-21	1	1	0	1	1	1	1	1	2009-07-03	0	1	0	1	1	0	0	0	0	0	0	0	0		0
M	40	0	9	4	144	2	6	1	2	146	4	1	1966-01-11	2006-01-11	4	1	3	3	0	1	1	0	1	1	2006-06-06	2	2	1	0	0	0	2	1	2006-06-06	0	1	0	0	1	1	0	1	0	1	1	0	1	2006-08-02	0
M	53	1	62	35	1083	24		35		828	27	1	1952-09-10	2006-05-31	4	1	0	3	1	1	0	1	1	0	2008-09-05	1	1	0	0	0	0	1	1	2008-09-05	0	1	0	1	1	0	0	0	0	0	0	0	0		0
M	71	1	15	5	172	4		5		286	9	1	1934-11-03	2006-06-06	3	1	1	4	1	1	0	1	0	0	2007-03-19	1	1	0	0	0	0	2	1	2007-03-19	0	1	0	1	1	0	0	0	0	0	0	0	0		0
M	60	1	25	12	396	6		12		371	12	1	1946-06-23	2006-12-13	4	1	1	3	0	1	0	1	1	0	2007-12-19	3	3	0	1	1	1	1	1	2007-12-19	0	1	0	0	1	0	0	0	0	0	0	0	0		0
M	64	1	14	7	242	5		7		207	6	1	1942-07-30	2007-07-19	4	1	0	3	0	1	0	1	0	0	2008-02-11	3	3	1	1	1	1	2	1	2008-02-11	0	1	0	0	1	0	0	0	0	0	0	0	0		0
M	65	1	41	11	350	5		11		926	30	1	1942-12-09	2007-12-17	3	1	0	3	0	1	0	1	0	1	2010-06-30	1	1	0	0	0	0	1	1	2010-06-30	0	1	0	1	0	0	0	0	0	0	0	0	0		0
F	39	0				18		0		1282	42	0	1968-08-26	2008-01-15	3	1	1	4	1	1	1	1	1	0	2011-07-20	2	2	1	0	0	0	2	1	2011-07-20	0	1	0	1	1	1	0	1	0	0	0	0	0		0
M	19	0	33	25	786	11		25		225	7	1	1989-12-21	2009-02-16	3	1	1	4	1	1	0	1	1	0	2009-09-29	2	2	1	1	1	1	2	1	2009-09-29	0	1	0	0	1	0	0	0	0	0	0	0	0		0
F	42	0	6	5	157	0		5		50	1	1	1967-01-09	2009-12-03	4	2	1	4	1	1	0	0	1	0	2010-06-07	1	1	0	0	0	0	1	1	2010-01-22	0	1	0	0	1	0	0	0	0	0	0	0	0		0
F	65	1	0	0	15	0	0	0	0	0	0	1	1944-12-18	2010-03-03	4	2	0	2	0	1	0	1	0	0										2010-03-03	1	1	0	1	0	0	0	0	0	1	1	0	0	2010-03-03	0
F	31	0	1	0	30	0	0	0	0	15	0	1	1978-10-29	2010-04-26	4	2	1	4	5	1	0	0	1	0										2010-05-11		1	0	0	1	1	0	1	0	1	0	0	1	2010-05-11	0
M	63	1	45	15	480	3		15		910	29	1	1946-08-30	2010-06-21	4	1	0	3	3	1	1	1	1	0	2012-12-17	2	2	1	1	1	1	2	1	2012-12-17	0	1	0	0	1	0	0	0	0	0	0	0	0		0
M	62	1	8	4	128	3	4	0	4	126	4	1	1948-03-24	2010-07-05	4	2	1	4	0	1	0	1	0	0	2010-11-08	2	2	1	1	1	1	2	1	2010-11-08	0	1	0	1	1	1	0	1	0	1	0	1	0	2010-11-08	0
M	67	1	32	5	168	17		5		833	27	1	1943-12-15	2011-04-04	4	1	0	3	0	1	1	0	0	0	2012-05-28	1	1	1	0	0	0	1	1	2013-07-15	0	1	0	1	1	0	0	0	0	0	0	0	0		0
F	51	1	23	11	334	11		11		386	12	1	1960-02-26	2011-06-07	4	1	0	2	0	1	1	1	1	0	2012-06-27	2	2	0	1	1	1	2	1	2012-06-27	0	1	0	0	1	0	0	0	0	0	0	0	0		0
F	68	1	0	0	20	0	0	0	0	0	0	1	1943-05-18	2011-10-21	4	2	3	3	5	1	0	1	1	0										2011-10-21	1	1	0	0	1	1	0	1	1	1	1	0	1	2011-10-25	0
F	56	1	6	5	162	0		5		21	0	1	1955-06-14	2011-12-20	4	2	1	4	1	1	0	1	1	0	2012-06-18	3	3	1	1	1	1	2	1	2012-01-10	0	1	0	1	1	0	0	0	0	0	0	0	0		0
M	63	1	32	3	99	1		3		882	29	1	1948-07-06	2012-02-24	4	1	0	3	0	1	1	1	1	0	2014-07-25	1	1	1	1	1	1	2	1	2014-07-25	0	1	0	1	1	0	0	0	1	0	0	0	0		0
F	47	0	24	8	265	10		8		493	16	1	1965-04-05	2012-10-22	3	1	0	3	0	1	1	1	0	0	2013-11-20	1	1	1	0	0	0	1	1	2014-02-27	0	1	0	0	1	0	0	0	0	0	0	0	0		0
F	15	0	11	0	4			0		339	11	1	1998-08-21	2013-10-14	4	2	1	3	1	1	0	1	1	0	2014-06-18	1	1	1	1	1	1	1	1	2014-09-18	0	0	0	0	0	0	0	0	0	0	0	0	0		0
M	68	1	9	9	273	1	4	4	4	6	0	1	1945-12-27	2014-01-08	4	2	0		0	1	0	1	1	1	2014-05-23	3	3	1	1	1	1	2	1	2014-01-14	0	1	0	1	1	0	0	0	1	1	1	0	0	2014-05-23	0
F	59	1	4	3	90	0				32	1	1	1955-02-11	2015-01-05	4	2	1	4	1	1	0	0	1	0										2015-02-06		1	0	0	1	0	0	0	0	0	0	0	0		0
M	54	1	11	3	98	10				242	7	1	1959-09-04	2014-08-18	4	1	1	4	0	1	0	1	1	0	2014-07-24	1	1	1	0	0	0	0	0	2015-04-17	0	1	0	0	1	0	0	0	0	0	0	0	0		0
M	17	0	14	13	407					22	0	0	1997-10-29	2015-07-29	4	2	1	4	1	1	0	1	1	0	2016-06-01	3	3	1	1	1	1	2	1	2015-08-20	1	1	0	1	1	0	1	1	0	0	0	0	0		0
M	71	1	4	4	150	0				0	0	0	1943-11-24	2015-08-18			2		5	1	0	0	1	0										2015-08-18	1	1	0	0	1	0	0	0	0	0	0	0	0		0
M	54	1	15	2	82					382	12	1	1960-06-23	2014-10-01			0	3	2	1	0	1	1	0	2015-07-01	1	1	1	0	0	0	0	0	2015-10-18	0	1	0	0	1	0	0	0	0	0	0	0	0		0
F	59	1	13			0		0				1	1952-06-30	2012-02-10	4	1	0	3	3	1	0	1	1	0		1	1	0	0	0	0	1	1			1	0	0	0	1	0	1	0	0	0	0	0		0
M	55	1	11	3	107	0		3		230	7	1	1956-03-13	2011-05-18	4	1	0	2	2	1	0	1	1	0		2	2	0	1	1	1	1	1	2012-01-03	0	1	0	1	0	0	0	0	0	0	0	0	0		0
F	50	1	28	22	678	0	18	12	10	191	6	1	1962-01-04	2012-10-31	4	1	0	3	0	1	0	1	1	0		2	2	0	1	1	1	1	1	2013-05-10	0	1	0	0	0	1	0	1	0	1	0	0	1	2014-05-16	0
M	65	1	16	1	44			1		465	15	1	1946-12-26	2012-08-10	4	1	0	3	0	1	0	1	1	0	2013-11-18	1	1	0	0	0	0	1	1	2013-11-18	0	1	0	1	0	0	0	0	0	0	0	0	0		0
M	63	1	11	11	351	3	9	8	2	10	0	1	1946-09-23	2010-04-05	4	1	0	3	2	1	0	1	1	1	2010-10-20	3	3	1	1	1	1	1	1	2010-04-15	0	1	0	1	1	1	0	1	0	1	0	0	1	2011-01-11	0
M	58	1	22	3	96			3		589	19	0	1954-10-06	2013-09-10	4	1	0	3	0	1	0	1	1	0	2015-04-22	1	1	0	0	0	0	1	1	2015-04-22	0	1	0	1	0	0	0	0	0	0	0	0	0		0
F	71	1	9	1	47			1		230	7	1	1942-10-28	2014-10-10	4	1	0	3	0	1	0	1	1	0	2015-05-28	2	2	1	0	0	0	1	1	2015-05-28	0	1	0	0	0	1	0	1	0	0	0	0	0		0
M	77	1	16	12	392			12		122	4	0	1936-05-26	2014-03-10	3	1	0	3	0	1	0	1	0	0	2014-07-10	3	3	1	1	1	1	2	1	2014-07-10	0	1	0	0	1	0	0	0	0	0	0	0	0		0
M	71	1	38	4	141	13		4		1028	33	0	1940-07-23	2012-03-27	3	1	1	4	1	1	0	1	1	0	2014-03-10	1	1	0	1	1	1	0	0	2015-01-19	0	1	0	0	1	0	0	0	0	0	0	0	0		0
M	49	0	36	36	1099	0		36		0	0	0	1963-01-13	2012-08-10	4	2	1	4	1	1	0	1	1	1	2013-12-30	2	2	0	1	1	1	1	1	2012-08-10	1	1	0	1	1	1	0	1	0	0	0	0	0		0
M	72	1	45	4	146	13		4		1250	41	1	1938-07-06	2010-11-08	3	1	0	3	0	1	0	1	1	0	2013-02-25	1	1	1	0	0	0	0	0	2014-04-11	0	0	0	0	1	0	0	0	0	0	0	0	0		0
M	46	0	77	23	706	40	74	19	3	1665	54	1	1960-08-13	2006-08-15	3	1	1	3	1	1	0	1	1	0	2009-06-10	1	1	1	0	0	0	1	1	2011-03-07	0	1	0	1	1	1	0	1	0	1	0	1	0	2012-10-25	0
M	54	1	14	4	123	3		4		323	10	1	1958-09-03	2013-08-04	3	1	0	3	0	1	0	1	1	0	2014-06-10	2	2	1	0	0	0	1	1	2014-06-23	0	1	0	0	1	0	0	0	0	0	0	0	0		0
M	70	1	36	0	10	7		0		1114	36	1	1942-04-05	2012-05-15	4	1	0	3	0	1	0	1	1	0	2014-10-29	6	3	1	4	1	2	1	1	2015-06-03	0	0	0	0	0	0	0	0	0	0	0	0	0		0
M	50	1	13	0	22	4		0		379	12	1	1962-04-17	2013-03-13	2	0	1	4	1	1	0	1	1	0	2014-03-27	4	3	1	3	1	2	2	1	2014-03-27	0	1	0	0	1	0	0	0	0	0	0	0	0		0
M	45	0	23	15	461	10		15		266	8	1	1963-03-04	2008-06-19	4	1	1	4	0	1	1	1	1	0	2009-03-12	4	3	0	3	1	2	1	1	2009-03-12	0	1	0	0	1	0	0	0	1	0	0	0	0		0
F	51	1	22	13	406	10		13		273	9	0	1962-05-17	2013-10-22	4	1	0	2	6	1	1	1	1	0	2014-07-22	2	2	1	0	0	0	1	1	2014-07-22	0	1	0	1	1	0	0	0	0	0	0	0	0		0
M	19	0	189	104	3170	14		104		2583	84	0	1980-02-28	1999-12-01	3	1	1	4	1	1	1	1	1	0	2006-12-27	3	3	0	1	1	1	2	1	2006-12-27	0	1	0	1	1	0	0	0	0	0	0	0	0		0
M	60	1	83	19	602	69	67	3	15	1948	64	1	1948-02-07	2008-06-01	1	0	0	2	2	1	1	0	0	0	2009-03-01	2	2	0	1	1	1	1	1	2013-10-01	0	1	0	1	1	1	0	1	1	1	1	0	1	2014-01-29	0
M	57	1	17	3	105	10		3		435	14	0	1957-01-24	2014-03-10	4	2	0	3	0	1	0	1	1	1	2014-03-10	3	3	1	1	1	1	1	1	2015-05-19	0	1	0	0	1	0	0	0	0	0	0	0	0		0
M	66	1	35	4	123	5		4		952	31	1	1942-05-15	2009-01-01	1	0	0	1	2	1	1	0	0	0	2011-06-22	4	3	1	1	1	1	2	1	2011-08-11	0	1	0	0	1	0	0	0	0	0	0	0	0		0
M	63	1	7	1	55			1		183	5	1	1946-08-18	2010-08-03	4	1	0	3	5	1	0	1	1	0	2011-02-02	2	2	1	0	0	0	2	1	2011-02-02	0	1	0	0	1	1	0	1	0	0	0	0	0		0
M	56	1	183	42	1304	31		42		4269	140	1	1941-08-15	1998-01-01	1	0	0	3	6	1	1	0	0	0	2009-09-09	2	2	1	0	0	0	1	1	2009-09-09	0	1	0	1	0	1	0	1	0	0	0	0	0		0
M	71	1	31	7	212	12	28	4	2	742	24	1	1937-06-08	2008-12-01	1	0	0	1	2	1	0	0	0	0	2010-01-08	4	3	1	2	1	2	2	1	2010-12-13	0	1	0	0	1	1	0	1	1	1	0	0	1	2011-04-27	0
M	67	1	11	3	110	1	9	1	2	252	8	1	1946-06-22	2014-05-15	2	0	0	2	6	1	1	0	0	0	2015-01-22	5	3	0	4	1	2	1	1	2015-01-22	0	1	0	1	0	1	0	1	1	1	0	1	0	2015-03-03	0
M	63	1	7	3	100	2	6	2	0	133	4	1	1950-08-01	2014-07-11	4	1	0	3	6	1	0	0	1	0	2014-11-21	3	3	1	0	0	0	2	1	2014-11-21	0	1	0	1	1	1	1	1	0	1	0	0	1	2015-02-09	0
M	65	1	20	3	111	3		3		515	16	1	1944-01-20	2009-08-13	4	1	0	3	3	1	1	1	1	0	2011-01-10	4	3	1	1	1	1	2	1	2011-01-10	0	1	0	1	1	0	0	0	1	0	0	0	0		0
M	57	1	79	34	1036	28		34		1369	45	1	1950-11-17	2008-06-01	4	1	0	1	0	1	0	1	1	1	2012-02-15	3	3	0	2	1	2	2	1	2012-03-01	0	1	0	1	1	0	0	0	1	0	0	0	0		0
M	49	0	21	5	180	9		5		477	15	1	1963-02-11	2012-03-14	4	1	0	1	0	1	0	1	1	0	2013-01-03	2	2	1	0	0	0	1	1	2013-07-04	0	1	0	0	1	0	0	0	0	0	0	0	0		0
F	71	1	7	0	20	0		0		219	7	1	1937-03-23	2009-03-05	4	1	0	3	0	1	0	1	0	1	2009-09-15	3	3	1	0	0	0	2	1	2009-10-10	0	1	0	1	0	0	0	0	1	1	0	0	0		0
M	56	1	120	0	14	95	119	0	0	3652	119	1	1946-10-16	2003-01-01	1	0	0	2	6	1	1	0	0	0	2005-01-01	6	3	1	4	1	2	2	1	2012-12-31	0	0	0	0	0	0	0	0	0	1	0	0	1	2012-12-31	0
F	52	1	150	29	909	80		29		3684	121	1	1946-05-03	1998-10-01	4	1	3		5	1	1	1	0	0	2004-02-01	2	2	1	0	0	0	2	1	2008-11-01	0	1	0	1	1	0	0	0	0	0	0	0	0		0
M	62	1	21	9	275	9		9		383	12	1	1949-11-23	2012-01-10	4	1	0		2	1	0	1	1	0	2013-01-27	2	2	1	0	0	0	1	1	2013-01-27	0	1	0	1	1	1	0	1	1	0	0	0	0		0
M	48	0	17	4	139	2		4		403	13	1	1961-06-29	2009-07-03	4	2	1	4	1	1	0	1	1	0	2010-08-10	3	3	0	1	1	1	2	1	2010-08-10	0	1	0	0	1	0	0	0	0	0	0	0	0		0
M	77	1	15	8	274	8	8	1	7	209	6	1	1934-02-21	2011-11-01	4	1	0	3	3	1	1	0	0	0	2012-05-28	3	3	1	1	1	1	1	1	2012-05-28	0	1	0	0	1	1	0	1	1	1	0	0	1	2012-07-02	0
M	56	1	35	22	687	9		22		383	12	0	1956-08-21	2012-09-26	4	1	1	4	1	1	0	1	1	0	2013-05-28	2	2	1	0	0	0	1	1	2013-10-14	0	1	0	1	1	1	1	1	0	0	0	0	0		0
M	62	1	29	1	50			1		833	27	0	1950-08-03	2013-04-01	1	0	0	1	6	1	1	1	1	0	2015-07-13	2	2	0	1	1	1	1	1	2015-07-13	0	1	0	1	0	0	1	1	0	0	0	0	0		0
F	23	0	17	7	235	6	16	6	1	304	10	1	1986-09-20	2010-06-01	4	1	1	4	1	1	0	1	1	0	2011-04-01	3	3	1	1	1	1	2	1	2011-04-01	0	1	0	1	1	1	0	1	1	1	0	0	1	2011-10-17	0
M	64	1	67	10	328	10		10		1736	57	1	1942-07-05	2007-01-19	1	0	0	3	2	1	1	0	0	0	2011-09-22	2	2	1	0	0	0	2	1	2011-10-21	0	1	0	1	1	0	0	0	0	0	0	0	0		0
M	47	0	13	0	14			0		398	13	1	1964-05-24	2011-09-02	3	1	3	3	5	1	1	1	1	0	2012-10-04	3	3	1	1	1	1	2	1	2012-10-04	0	1	0	0	1	0	0	0	0	0	0	0	0		0
M	62	1	9	1	42	0		1		237	7	1	1948-02-25	2010-09-22	4	1	0	3	2	1	1	0	0	0	2011-05-17	3	3	0	1	1	1	2	1	2011-05-17	0	0	0	0	0	0	0	0	0	0	0	0	0		0
M	78	1	126	1	31	1		1		3819	125	1	1921-06-14	1999-10-15	1	0	0	1	6	1	1	0	0	0	2010-02-26	4	3	0	3	1	2	2	1	2010-03-30	0	1	0	0	0	0	0	0	0	0	0	0	0		0
M	50	1	20	5	181	14		5		435	14	1	1961-07-22	2012-03-26	3	1	0	3	2	1	0	1	1	0	2012-09-28	4	3	1	2	1	2	2	1	2013-06-04	0	1	0	0	1	0	0	0	0	0	0	0	0		0
M	82	1	42	24	753	9	38	21	3	535	17	1	1926-09-12	2009-08-10	4	1	0	4	2	1	0	1	1	0	2011-01-27	2	2	0	1	1	1	2	1	2011-01-27	0	1	1	1	1	1	0	1	1	1	1	1	0	2012-11-02	0
M	57	1	14	3	100	3	14	3	0	338	11	1	1950-04-16	2007-06-11	4	1	0	2	6	1	1	0	1	0	2008-05-14	6	3	1	4	1	2	2	1	2008-05-14	0	1	0	0	1	1	0	1	1	1	0	0	1	2008-08-22	0
M	50	1	50	9	302			9		1238	40	0	1960-06-30	2011-06-14	4	1	0	3	0	1	0	1	1	0	2014-11-03	1	1	0	0	0	0	1	1	2014-11-03	0	1	0	1	1	0	0	0	0	0	0	0	0		0
M	65	1	7	2	71	2		2		147	4	1	1941-07-29	2006-12-06	4	1	0	3	2	1	1	1	1	0	2007-05-02	2	2	0	1	1	1	2	1	2007-05-02	0	1	0	0	1	0	0	0	0	0	0	0	0		0
M	56	1	35	0	26	15		0		1043	34	1	1954-05-04	2010-06-21	4	1	0	2	0	1	0	1	1	0	2012-01-26	4	3	1	2	1	2	1	1	2013-04-29	0	1	0	1	1	0	0	0	0	0	0	0	0		0
F	47	0	2	1	31	0	2	0	0	58	1	1	1965-08-23	2012-08-28	4	1	0	3	6	1	1	0	0	0	2012-10-25	3	3	1	1	1	1	2	1	2012-10-25	0	1	0	0	0	1	0	1	1	1	0	0	1	2012-11-05	0
M	61	1	62	17	527	15		17		1369	45	1	1946-10-19	2008-02-01	4	1	0	4	0	1	1	1	0	0	2011-11-01	4	3	1	2	1	2	1	1	2011-11-01	0	1	1	0	1	0	0	0	0	0	0	0	0		0
M	29	0	31	25	765	10		25		199	6	1	1979-07-29	2008-11-01	4	1	1	4	1	1	1	1	1	0	2009-05-19	2	2	0	1	1	1	2	1	2009-05-19	0	1	0	1	1	0	0	0	1	0	0	0	0		0
M	87	1	34	22	692	6		22		364	11	1	1921-01-22	2008-08-01	4	1	3	3	4	1	1	1	0	0	2009-07-31	2	2	0	1	1	1	2	1	2009-07-31	0	1	0	1	1	0	0	0	0	0	0	0	0		0
F	39	0	91	48	1484	33		48		1296	42	0	1968-08-26	2008-01-01	3	1	1	4	1	1	1	1	1	0	2011-07-20	2	2	1	0	0	0	1	1	2011-07-20	0	1	0	1	1	1	0	1	1	0	0	0	0		0
M	38	0	20	5	170	5		5		454	14	0	1971-08-08	2010-06-17	4	1	1	4	1	1	0	1	1	0	2011-09-14	3	3	0	2	1	2	2	1	2011-09-14	0	1	0	1	1	1	0	1	1	0	0	0	0		0
F	28	0	5	1	47			1		128	4	0	1986-09-10	2015-03-09	4	1	3	4	4	1	0	1	1	0	2015-07-15	1	1	0	0	0	0	2	1	2015-07-15	0	1	0	0	1	0	0	0	0	0	0	0	0		0
F	47	0	28	8	246			8		607	19	1	1965-07-27	2012-08-10	4	1	0	2	6	1	1	0	0	0	2013-01-07	3	3	1	1	1	1	1	1	2014-04-09	0	1	0	0	1	0	0	0	0	0	0	0	0		0
M	40	0	72	57	1756	35		57		457	15	0	1968-03-27	2008-05-01	4	1	1	4	1	1	0	1	1	0	2010-08-01	1	1	0	0	0	0	2	1	2009-08-01	0	1	0	1	1	1	0	1	0	0	0	0	0		0
F	51	1	55	41	1247	13		41		426	14	1	1958-09-01	2010-08-01	4	1	1	4	1	1	0	1	1	0	2011-10-01	2	2	0	1	1	1	1	1	2011-10-01	0	1	0	0	1	0	0	0	0	0	0	0	0		0
M	67	1	51	9	276			9		1296	42	0	1939-04-20	2006-11-23	3	1	2		5	1	1	1	1	0	2010-06-11	1	1	0	0	0	0	2	1	2010-06-11	0	1	0	0	1	0	0	0	0	0	0	0	0		0
F	32	0	5	1	60			1		97	3	1	1979-02-26	2011-08-26	4	1	2		5	1	1	1	1	0	2011-12-01	1	1	0	0	0	0	2	1	2011-12-01	0	1	0	1	0	1	0	1	1	0	0	0	0		0
F	37	0	9	2	78	1	7	1	1	201	6	1	1974-07-23	2012-03-16	4	1	3	3	5	1	1	1	1	0	2012-10-02	3	3	1	1	1	1	1	1	2012-10-03	0	1	0	1	1	0	0	0	1	1	0	1	0	2012-11-08	0
F	56	1	77	5	166	63		5		2202	72	1	1951-09-14	2008-09-01	1	0	0		6	1	1	0	0	0	2009-10-01	4	3	1	1	1	1	2	1	2014-09-12	0	1	0	0	1	0	0	0	0	0	0	0	0		0
M	45	0	28	14	451	12		14		400	13	0	1958-07-07	2004-01-26	4	1	1	4	1	1	0	1	1	0	2005-03-01	2	2	0	1	1	1	2	1	2005-03-01	0	1	0	1	1	1	0	1	1	0	0	0	0		0
M	51	1	4	0	11			0		114	3	0	1962-08-13	2014-02-11	4	2	3		5	1	1	0	1	0	2014-05-18	2	2	1	0	0	0	2	1	2014-06-05	0	1	0	0	1	0	0	0	0	0	0	0	0		0
M	47	0	8	7	239	8		7		23	0	0	1963-12-22	2011-01-18	4	2	1	4	1	1	0	0	1	0	2011-01-18	3	3	1	0	0	0	2	1	2011-02-10	0	1	0	0	1	0	0	0	1	0	0	0	0		0
M	69	1	12	12	393	12		12		0	0	1	1944-04-25	2013-05-09	4	2	1	4	1	1	0	0	1	0	2013-05-09	3	3	1	0	0	0	2	1	2013-05-09	1	1	0	0	1	0	0	0	1	0	0	0	0		0
F	65	1	1	0	4			0		29	0	0	1948-07-24	2014-01-28	4	2	1	4	4	1	0	0	1	0	2014-01-28	4	3	1	1	1	1	2	1	2014-02-26	0	1	0	0	1	0	0	0	0	0	0	0	0		0
M	37	0	7	6	190	6		6		24	0	0	1977-10-26	2015-01-30	4	2	1	4	1	1	0	0	1	0	2015-01-30	3	3	1	0	0	0	2	1	2015-02-23	0	1	0	0	1	0	1	1	1	0	0	0	0		0
M	64	1	27	18	574	24	24	15	3	265	8	1	1948-07-18	2012-12-01	4	2	0	2	2	1	0	0	1	1	2012-12-01	3	3	1	2	1	2	2	1	2013-08-23	0	1	0	0	1	1	1	1	1	1	1	1	0	2014-12-03	0
M	60	1	18	18	561	17		18		0	0	0	1950-10-28	2011-05-01	4	2	1	4	1	1	0	1	1	0	2011-05-01	4	3	0	0	0	0	1	1	2011-05-01	1	1	0	1	1	0	0	0	0	0	0	0	0		0
M	51	1	35	36	1106			36		0	0	0	1961-03-09	2012-04-02	4	2	1	4	1	1	0	1	1	0	2012-04-02	1	1	0	0	0	0	2	1	2012-03-20	1	1	0	1	1	0	0	0	0	0	0	0	0		0
M	66	1	32	19	578			19		395	12	0	1946-06-11	2013-01-01	4	2	1	4	1	1	0	1	1	0	2013-01-01	1	1	0	0	0	0	2	1	2014-01-31	0	1	0	0	1	0	1	1	1	0	0	0	0		0
M	64	1	8	8	272	30	7	7	0	0	0	1	1947-12-12	2012-10-01	4	2	0	3	0	1	0	0	1	1	2012-10-01	4	3	1	1	1	1	2	1	2012-10-01	1	1	0	0	1	0	0	0	0	1	0	0	1	2013-05-31	0
M	72	1	9	3	99	8		3		188	6	1	1939-06-09	2011-12-30	4	2	0	3	0	1	0	0	1	1	2011-12-30	6	3	1	4	1	2	2	1	2012-07-05	0	1	0	1	0	1	0	1	1	1	1	0	0		0
F	64	1	9	8	247	5	2	1	6	27	0	1	1946-12-11	2011-01-14	4	2	1	4	1	1	0	0	1	0	2011-01-14	3	3	1	0	0	0	2	1	2011-02-10	0	1	0	1	1	0	0	0	1	1	1	0	0	2011-03-29	0
M	55	1	60	60	1836	25		60		0	0	1	1952-01-01	2007-06-04	4	2	1	4	1	1	0	1	1	0	2007-06-04	2	2	1	0	0	0	2	1	2007-06-04	1	1	0	1	1	0	0	0	1	0	0	0	0		0
M	60	1	8	8	264	8		8		3	0	0	1954-10-18	2014-10-21	4	2	1	4	1	1	0	0	1	0	2014-10-24	4	3	1	2	1	2	2	1	2014-10-24	0	1	0	0	1	1	1	1	0	0	0	0	0		0
F	44	0	13	10	312	9		10		93	3	0	1967-02-19	2011-04-09	4	2	1	4	1	1	0	0	1	0	2011-07-11	1	1	0	0	0	0	2	1	2011-07-11	0	1	0	1	1	1	0	1	0	0	0	0	0		0
M	66	1	5	5	176	2		5		0	0	1	1948-02-07	2014-08-20	4	2	3	3	3	1	0	1	1	0	2014-08-20	2	2	1	0	0	0	2	1	2014-08-20	1	1	0	1	1	0	0	0	0	0	0	0	0		0
M	68	1	5	3	95	1	2	0	3	76	2	1	1940-01-29	2008-12-18	4	2	0	3	6	1	0	0	0	0	2009-03-04	2	2	1	0	0	0	2	1	2009-03-04	0	1	1	0	0	0	0	0	1	1	1	1	0	2009-03-04	0
M	55	1	28	28	862	23		28		0	0	1	1955-08-21	2011-06-30	4	2	0	3	3	1	0	1	1	1	2011-06-30	2	2	1	0	0	0	1	1	2011-06-30	1	1	0	0	1	1	0	1	1	0	0	0	0		0
M	70	1	14	14	428	6		14		0	0	0	1944-03-27	2014-06-30	4	2	1	4	1	1	0	1	1	0	2014-06-30	2	2	1	0	0	0	1	1	2014-06-30	1	1	0	1	1	0	0	0	0	0	0	0	0		0
M	55	1	5	4	132	3		4		33	1	1	1958-09-20	2014-02-03	4	2	0	3	0	1	0	1	1	1	2014-03-08	2	2	1	0	0	0	1	1	2014-03-08	0	1	0	1	1	0	0	0	0	0	0	0	0		0
M	55	1	35	27	840	16		27		243	8	0	1954-08-06	2010-01-01	4	2	1	3	1	1	0	1	1	0	2010-09-01	2	2	0	1	1	1	2	1	2010-09-01	0	1	0	1	1	1	0	1	1	0	0	0	0		0
M	76	1	3	2	69	1		2		35	1	1	1938-05-19	2014-09-23	4	2	0	3	4	1	0	0	1	1	2014-10-28	4	3	1	2	1	2	2	1	2014-10-28	0	1	0	0	1	1	1	1	0	0	0	0	0		0
M	74	1	1	1	44	1		1		0	0	0	1937-11-07	2011-11-30	4	2	0		6	1	0	0	1	1	2011-11-30	3	3	1	1	1	1	2	1	2011-11-30	1	1	0	0	1	0	0	0	0	0	0	0	0		0
M	47	0	11	11	344	7		11		0	0	0	1958-07-25	2006-07-13	4	2	1	4	1	1	0	1	1	0	2006-07-13	4	3	1	1	1	1	2	1	2006-07-13	1	1	0	0	1	0	0	0	0	0	0	0	0		0
F	33	0	10	1	60	37		1		273	8	1	1978-08-01	2011-09-06	4	1	1	4	1	1	0	1	1	0	2012-06-05	2	2	1	0	0	0	1	1	2012-06-05	0	0	0	0	0	0	0	0	0	0	0	0	0		0
F	47	0	11	10	333			10		21	0	0	1967-06-17	2014-09-12	4	2	1	4	1	1	0	1	1	0	2014-10-03	3	3	1	1	1	1	1	1	2014-10-03	0	1	0	1	1	1	1	1	1	0	0	0	0		0
M	63	1	2	2	67			2		0	0	1	1951-01-22	2014-12-23	4	2	2		4	1	0	0	1	0	2014-12-23	2	2	0	1	1	1	2	1	2014-12-23	1	1	0	1	1	0	0	0	0	0	0	0	0		0
M	39	0	16	16	496	12		16		19	0	1	1969-06-01	2009-04-22	4	2	1	4	1	1	0	1	1	0	2009-05-11	3	3	1	1	1	1	2	1	2009-05-11	0	1	0	1	1	0	0	0	0	0	0	0	0		0
M	69	1	14	14	445	1376		14		0	0	1	1944-03-17	2014-02-10	4	2	0		0	1	0	0	1	0		2	2	1	1	1	1	2	1	2014-02-10	1	1	0	0	1	1	0	1	0	0	0	0	0		0
M	59	1	18	2	69	5	17	2	0	479	15	0	1954-02-09	2013-12-17	4	1	0	2	3	1	1	1	0	0	2014-12-16	1	1	1	0	0	0	0	0	2015-04-10	0	0	0	0	0	0	0	0	0	1	0	0	1	2015-06-15	0
F	80	1	7	2	63			2		177	5	0	1934-05-04	2014-12-03	4	1	0	3	4	1	1	0	0	0	2015-05-29	1	1	0	0	0	0	1	1	2015-05-29	0	1	0	1	0	0	0	0	0	0	0	0	0		0
F	51	1	7	1	48			1		194	6	1	1961-06-01	2012-10-12	3	1	0	3	0	1	0	1	1	1	2013-04-24	1	1	1	0	0	0	1	1	2013-04-24	0	1	0	1	0	0	0	0	0	0	0	0	0		0
M	61	1	1	1	49	0		1		0	0	0	1950-10-07	2012-07-07	4	2	1	4	0	1	0	0	1	0		2	2	1	1	1	1	1	1	2012-07-07	1	1	0	0	1	1	0	1	0	0	0	0	0		0
M	53	1	10	2	90			2		239	7	1	1959-05-11	2012-09-10	4	1	0	4	0	1	0	1	1	0	2013-05-07	2	2	1	1	1	1	2	1	2013-05-07	0	1	0	0	1	0	0	0	0	0	0	0	0		0
F	50	1	16	7	238			7		271	8	1	1963-05-07	2013-09-11	4	1	1	4	1	1	0	1	1	0	2014-06-09	2	2	1	0	0	0	2	1	2014-06-09	0	1	0	1	0	0	0	0	0	0	0	0	0		0
M	43	0	14			0		0				0	1966-09-14	2010-07-27	4	1	0	2	1	1	0	1	1	0		5	3	0	4	1	2	2	1			1	0	1	0	0	0	0	0	0	0	0	0		0
M	72	1	33	22	680	5	14	2	19	351	11	1	1938-01-29	2010-10-26	4	1	0	3	2	1	1	1	0	0	2011-10-12	1	1	0	0	0	0	2	1	2011-10-12	0	1	0	1	1	1	0	1	0	1	1	0	0	2012-01-10	0
M	55	1	13	13	400	0		13		4	0	1	1953-02-12	2008-06-26	4	2	3	2	1	1	1	0	1	0	2009-05-25	1	1	0	0	0	0	2	1	2008-06-30	0	1	0	1	1	0	0	0	0	0	0	0	0		0
F	56	1	10	10	320	1308		10		10	0	0	1951-04-14	2008-02-26	4	2	3	2	1	1	0	1	1	0		1	1	1	0	0	0	1	1	2008-03-07	0	1	1	1	1	0	0	0	0	1	0	1	0		0
F	62	1	47	46	1410	0		46		38	1	1	1945-09-08	2008-01-08	4	2	3	4	1	1	0	1	1	0	2010-08-06	4	3	1	0	0	0	1	1	2008-02-15	0	1	0	1	0	0	0	0	0	0	0	0	0		0
M	61	1	13	2	72			2		337	11	1	1947-08-27	2009-01-27	4	1	0	3	0	1	1	0	0	0	2009-08-01	2	2	1	0	0	0	1	1	2009-12-30	0	1	0	0	1	0	0	0	0	0	0	0	0		0
M	55	1	58	38	1172	40		38		596	19	1	1956-04-07	2011-05-03	4	1	1	4	1	1	0	0	1	0	2011-10-06	2	2	1	0	0	0	1	1	2012-12-19	0	1	0	1	0	1	0		0	0	0	0	0		0
M	73	1	19	1	55		18	1		547	17	1	1937-08-13	2011-03-10	3	1	0	3	2	1	1	1	1	0	2012-09-07	2	2	1	0	0	0	1	1	2012-09-07	0	1	0	1	0	0	0	0	0	1	0	0	1	2012-09-25	0
M	55	1	15	8	254			8		216	7	1	1956-02-07	2011-03-10	4	1	0	3	2	1	1	1	1	0	2011-10-12	3	3	0	1	1	1	2	1	2011-10-12	0	1	0	1	1	0	0	0	0	0	0	0	0		0
F	64	1	17	0	25		16	0		495	16	1	1946-10-13	2011-03-25	4	1	0	2	0	1	0	1	1	0	2012-05-10	3	3	1	1	1	1	2	1	2012-08-01	0	1	0	1	1	1	1	1	1	1	0	1	0	2012-08-01	0
F	64	1	60	1	35			1		1807	59	1	1940-10-02	2005-06-27	4	1	0	2	2	1	1	0	0	0	2008-12-22	2	2	1	0	0	0	2	1	2010-06-08	0	0	0	0	0	0	0	0	0	0	0	0	0		0
M	57	1	23	1	52			1		650	21	1	1952-01-17	2009-11-26	4	1	0	2	2	1	1	1	0	0	2010-10-01	2	2	0	1	1	1	1	1	2011-09-07	0	0	0	0	0	0	0	0	0	0	0	0	0		0
M	48	0	34	19	593	15		19		459	15	1	1961-04-29	2010-02-25	4	1	1	4	1	1	0	1	1	0	2011-05-30	3	3	1	1	1	1	1	1	2011-05-30	0	1	1	0	0	1	0	1	0	0	0	0	0		0
M	65	1	7	1	50			1		169	5	1	1944-06-01	2009-08-03	4	1	0	3	0	1	1	1	0	0	2010-02-01	3	3	1	1	1	1	1	1	2010-01-19	0	1	0	1	1	0	0	0	0	0	0	0	0		0
F	66	1	8	2	82			2		183	6	1	1942-11-08	2009-06-17			0	3	0	1	1	1	0	0	2009-12-17	3	3	1	1	1	1	1	1	2009-12-17	0	1	0	1	1	0	0	0	0	0	0	0	0		0
M	49	0	17	8	269	6		8		268	8	1	1963-09-04	2013-04-14	4	1	1	3	1	1	0	1	1	0	2013-12-29	3	3	1	1	1	1	2	1	2014-01-07	0	1	0	0	1	0	0	0	0	0	0	0	0		0
M	44	0	21	6	184			6		473	15	0	1970-04-14	2014-06-05	4	1	1	4	1	1	0	1	1	0	2015-09-21	2	2	0	1	1	1	2	1	2015-09-21	0	1	0	1	1	1	0	1	0	0	0	0	0		0
M	62	1	10	0	23			0		289	9	1	1951-06-22	2014-05-24	4	1	0	3	3	1	0	1	1	0	2015-03-09	3	3	1	1	1	1	2	1	2015-03-09	0	1	0	1	1	0	0	0	0	0	0	0	0		0
F	61	1	47	24	754	8		24		684	22	1	1947-02-28	2008-05-30	4	1	1	3	1	1	0	1	1	0	2010-04-14	3	3	1	1	1	1	2	1	2010-04-14	0	1	0	1	1	1	0	1	0	0	0	0	0		0
M	102	1	20	10	318	9		10		301	9	1		2002-09-03	3	1	0	2	0	1	1	0	0	0	2003-07-01	2	2	0	1	1	1	1	1	2003-07-01	0	1	0	1	1	0	0	0	0	0	0	0	0		0
M	49	0	47	8	271	13		8		1184	38	1	1962-03-30	2011-07-12	3	1			1	1	0	1	1	0	2014-03-11	2	2	1	0	0	0	1	1	2014-10-08	0	1	0	0	1	0	0	0	0	0	0	0	0		0
M	61	1	8	1	50			1		211	6	1	1952-08-22	2014-01-01	2	0	0	3	0	1	0	1	0	0	2014-07-31	2	2	0	1	1	1	2	1	2014-07-31	0	1	0	0	0	1	0	1	0	0	0	0	0		0
M	50	1	29	21	664	17		21		219	7	1	1962-07-26	2012-10-23	3	1	3		1	1	0	1	1	0	2013-05-30	1	1	0	0	0	0	2	1	2013-05-30	0	1	0	1	1	1	0	1	0	0	0	0	0		0
M	55	1	13	5	169	3	7	5		237	7	1	1959-05-04	2014-11-07	3	1	0	3	0	1	0	1	1	0	2015-07-02	4	4	0	1	1	1	2	1	2015-07-02	0	1	0	0	1	1	0	1	0	1	0	0	1	2015-06-24	0
M	70	1	22	11	349	11		11		334	10	1	1943-02-05	2013-12-06	4	1	1	4	1	1	0	1	1	0	2014-11-05	3	3	0	1	1	1	1	1	2014-11-05	0	1	0	1	1	0	0	0	0	0	0	0	0		0
M	55	1	23	8	247			8		460	15	0	1958-02-03	2014-01-27	4	1	0	3	0	1	0	1	1	0	2015-05-02	3	3	0	1	1	1	2	1	2015-05-02	0	1	0	1	1	0	0	0	0	0	0	0	0		0
M	60	1	97	12	388	54		12		2570	84	0	1947-03-13	2008-03-01	2	0	0	2	0	1	1	1	0	0	2011-01-01	1	1	1	0	0	0	1	1	2015-03-15	0	1	0	1	1	1	0	1	0	0	0	0	0		0
M	74	1	47	12	365	37		12		1065	35	1	1937-03-06	2011-06-23	3	1	0	2	2	1	0	1	0	0	2012-01-01	1	1	0	1	1	1	1	1	2014-05-23	0	1	0	1	1	1	0	1	0	0	0	0	0		0
M	58	1	18	7	237	4		7		314	10	1	1955-08-09	2013-09-03	4	1	0		3	1	0	1	1	0	2014-07-14	2	2	0	1	1	1	1	1	2014-07-14	0	1	0	1	1	0	0	0	0	0	0	0	0		0
M	49	0	50	21	650			21		875	28	0	1961-12-20	2011-07-22	4	1	0		2	1	0	1	0	1	2013-12-13	1	1	0	0	0	0	1	1	2013-12-13	0	1	0	1	0	0	0	0	0	0	0	0	0		0
M	64	1	40	2	69			2		1159	38	1	1943-02-23	2008-02-15	1	0	0	2	0	1	0	1	1	0	2011-04-19	3	3	1	1	1	1	1	1	2011-04-19	0	0	0	0	1	0	0	0	0	1	1	0	0		0
M	55	1	17	9	302	7		9		236	7	1	1953-02-16	2008-06-18	3	1	1		0	1	0	1	1	0	2009-02-09	2	2	0	1	1	1	1	1	2009-02-09	0	1	0	1	1	1	0	1	0	0	0	0	0		0
M	48	0	59	7	215	34		7		1588	52	1	1959-12-15	2008-08-29	4	1	0	2	0	1	1	1	0	0	2010-07-15	1	1	1	1	1	1	1	1	2013-01-03	0	1	0	1	1	0	0	0	0	0	1	0	0		0
M	68	1	13	6	185	4		6		212	6	1	1944-08-09	2013-05-15	4	1	0	2	0	1	0	1	1	0	2013-12-13	3	3	1	1	1	1	1	1	2013-12-13	0	0	0	0	1	0	0	0	0	0	0	0	0		0
M	55	1	29	1	36	2		1		861	28	1	1955-09-03	2010-12-17	4	1	0	2	2	1	1	1	1	0	2013-02-12	1	1	0	1	1	1	1	1	2013-04-26	0	1	0	1	1	0	0	0	0	0	0	0	0		0
M	66	1	87	8	267	4		8		2409	79	1	1938-10-16	2004-10-21	4	1	0		3	1	0	1	1	0	27/05/2011	2	2	0	1	1	1	1	1	2011-05-27	0	0	0	0	1	0	0	0	0	0	0	0	0		0
M	42	0	22	6	187	11		6		501	16	1	1964-11-30	2007-06-15	4	1	0	3	0	1	1	0	0	1	2008-04-17	1	1	1	0	0	0	1	1	2008-10-28	0	1	0	1	1	1	0	1	0	0	0	0	0		0
F	59	1	16	10	330	#VALUE!		10		159	5	1	1950-06-15	2009-09-09	4	1	0	2	0	1	0	0	1	1	M alla diagnosi	1	1	1	1	1	1	1	1	2010-02-15	0	1	1	0	1	1	0	1	0	1	1	0	0		0
M	53	1	13	3	97	1		3		317	10	1	1956-01-12	2009-01-26	4	1	0	3	2	1	1	1	0	0	2009-12-09	3	3	0	1	1	1	1	1	2009-12-09	0	1	0	1	1	1	0	1	0	0	0	0	1		0
M	57	1	62	8	252	15		8		1655	54	1	1952-10-13	2009-11-13	4	1	0	3	0	1	1	1	0	0	2013-05-15	2	2	0	1	1	1	1	1	2014-05-26	0	1	0	1	1	1	0	1	0	0	0	0	0		0
M	57	1	8	2	88	2		2		164	5	1	1955-10-02	2013-03-04	4	1	0	3	0	1	0	1	1	0	2013-08-15	1	1	0	0	0	0	1	1	2013-08-15	0	1	1	1	0	1	0	1	0	1	1	1	0		0
M	19	0	58	58	1766	#VALUE!		58		0	0	0	1992-03-25	2011-05-15	4	1	1		1	1	0	1	1	0	M alla diagnosi	1	1	1	0	0	0	1	1	2011-05-15	1	1	0	1	0	0	0	0	0	0	0	0	0		0
M	61	1	9	3	93			3		195	6	1	1950-11-02	2012-01-18	4	1	1	4	1	1	0	1	1	0	2012-07-31	1	1	0	0	0	0	2	1	2012-07-31	0	1	0	1	1	0	0	0	0	0	0	0	0		0
M	68	1	22	8	246			8		451	14	1	1943-12-26	2012-07-01	1	0	0	3	0	1	1	0	0	0	2013-05-01	3	3	1	1	1	1	1	1	2013-09-25	0	1	0	1	1	0	0	0	0	0	0	0	0		0
M	69	1	31	11	357			11		597	19	1	1939-01-31	2008-05-14	4	1	0	2	0	1	1	0	0	0	2008-12-22	3	3	1	1	1	1	2	1	2010-01-01	0	1	0	1	0	0	0	0	0	0	0	0	0		0
M	54	1	43	43	1312	1357		43		0	0	1	1957-06-14	2012-02-27	4	1	1	4	1	1	0	1	1	0		1	1	0	0	0	0	1	1	2012-02-27	1	1	0	1	1	0	0	0	0	0	0	0	0		0
M	42	0						0		530	17	0	1966-11-16	2009-01-09	3	1	1	4	1	1	0	1	1	0	2010-06-23	2	2	0	1	1	1	1	1	2010-06-23	0	1	0	1	0	0	0	0	0	0	0	0	0		0
M	62	1	27	5	161		26	5		667	21	0	1945-11-10	2008-11-03	4	1	0	2	0	1	1	1	0	0	2010-09-01	2	2	0	1	1	1	1	1	2010-09-01	0	1	0	1	0	0	0	0	0	1	1	0	0	2011-01-18	0
M	66	1	15	2	85	9		2		401	13	1	1945-04-29	2011-05-01	2	0	0	2	2	1	0	1	0	0	2011-11-01	2	2	1	0	0	0	1	1	2012-06-05	0	1	0	1	1	0	0	0	0	0	0	0	0		0
M	53	1	10	3	121			3		208	6	1	1955-11-23	2008-12-31	4	1	1	4	1	1	0	1	1	0	2009-07-27	3	3	1	1	1	1	2	1	2009-07-27	0	1	0	1	0	0	0	0	0	0	0	0	0		0
M	55	1	140	123	3743			123		546	17	0	1948-02-07	2003-07-23	4	1	0		0	1	1	1	0	0	2004-04-27	2	2	0	1	1	1	1	1	2005-01-19	0	1	0	1	1	0	0	0	0	0	0	0	0		0
M	68	1	69	64	1953	13		64		165	5	1	1939-01-28	2007-02-26	3	1	0	3	0	1	1	1	0	0	2007-08-10	1	1	0	0	0	0	2	1	2007-08-10	0	1	0	1	0	0	0	0	0	0	0	0	0		0
M	60	1	22	5	153	3	21	5		529	17	0	1951-01-20	2011-06-20	3	1	0	3	2	1	1	1	1	0	2012-11-30	3	3	1	1	1	1	2	1	2012-11-30	0	1	0	1	0	0	0	0	0	1	0	0	1	2013-04-06	0
M	59	1	24	0	0			0		761	24	0	1952-07-13	2011-12-09	4	1	0	3	3	1	1	1	1	1	2014-01-08	2	2	0	1	1	1	1	1	2014-01-08	0	1	0	1	0	0	0	0	0	0	0	0	0		0
M	45	0	39	13	408	0		13		780	25	1	1962-10-30	2007-11-19	2	0	0	2	1	1	0	1	0	0	2010-01-07	1	1	0	0	0	0	2	1	2010-01-07	0	1	0	1	0	0	0	0	1	0	0	0	0		0
M	63	1	37	2	83			2		1052	34	0	1948-09-16	2012-06-06	4	1	0	3	3	1	1	1	0	0	2015-04-24	1	1	0	0	0	0	2	1	2015-04-24	0	1	0	1	0	0	0	0	0	0	0	0	0		0
M	55	1	26	3	115			3		679	22	0	1953-09-02	2009-09-01	4	1	0	3	0	1	0	1	1	0	2011-07-12	2	2	0	2	1	2	2	1	2011-07-12	0	1	0	1	0	1	0	1	0	0	0	0	0		0
F	30	0	74	16	516	0	57	16		1743	57	0	1978-03-14	2008-08-21	2	0	1	3	1	1	0	1	1	0	2013-05-30	2	2	0	1	1	1	2	1	2013-05-30	0	1	0	1	0	0	0	0	0	1	0	1	0	2013-05-30	0
M	57	1	28	20	632			20		221	7	0	1953-04-24	2011-03-30	3	1	1	3	1	1	0	1	1	0	2011-11-06	2	2	0	0	0	0	1	1	2011-11-06	0	1	0	0	1	0	0	0	0	0	0	0	0		0
M	60	1	47	22	679			22		778	25	0	1952-02-18	2012-04-30	4	1	3		1	1	0	1	1	0	2014-06-17	1	1	0	0	0	0	2	1	2014-06-17	0	1	0	1	1	1	1	1	0	0	0	0	0		0
M	41	0	37	27	850			27		287	9	0	1969-06-05	2011-03-10	4	1	1	3	1	1	0	1	1	0	2011-12-23	1	1	0	0	0	0	1	1	2011-12-22	0	1	0	1	1	1	0	1	0	0	0	1	0		0
M	63	1	9	1	47			1		234	7	0	1949-01-21	2012-12-05	4	1	0	3	0	1	0	1	1	0	2013-07-27	3	3	1	1	1	1	1	1	2013-07-27	0	1	0	1	1	0	0	0	0	0	0	0	0		0
F	17	0	22	21	658	0		21		13	0	0	1996-05-19	2014-02-14	4	1	1	3	1	1	0	1	1	0		1	1	0	0	0	0	1	1	2014-02-27	0	1	0	1	0	0	0	0	0	0	0	0	0		0
F	45	0						0		178	5	1	1969-05-11	2014-12-23	1	0	0	2	0	1	1	0	0	0	2015-01-13	1	1	1	0	0	0	0	0	2015-06-19	0	1	0	1	1	1	0	1	1	0	0	0	0		0
M	64	1	19	11	346			11		244	8	0	1950-07-30	2014-09-17	4	1	0	3	1	1	0	0	1	0	2015-05-19	1	1	0	0	0	0	1	1	2015-05-19	0	1	0	1	1	0	0	0	0	0	0	0	0		0
F	55	1	12	4	125			4		266	8	1	1958-04-30	2014-02-27	4	1	0	3	3	1	0	1	1	0	2014-11-20	1	1	1	2	1	2	1	1	2014-11-20	0	0	0	0	1	0	0	0	0	0	0	0	0		0
[truncated: 7 more columns]
